# Supplementary material for: Advancing chemical mixture toxicity assessment using advanced in vitro NAMs: current status and future perspectives
Source: Front Toxicol. 2026 May 29;8:1757928. doi: 10.3389/ftox.2026.1757928 (PMC13258531; doi:10.3389/ftox.2026.1757928)
Supplement: Supplementary file 1 [file Supplementaryfile1.xlsx]

## Sheet: Summary
Supplementary Material
Advancing Chemical Mixture Toxicity Assessment Using Advanced In Vitro NAMs: Current Status and Future Perspectives
Hyunwoo Kim, Donghyeon Kim and Jinhee Choi*
School of Environmental Engineering, University of Seoul, 163 Seoulsiripdae-ro, Dongdaemun-gu, Seoul, 02504, South Korea
* Corresponding author
Tel: 82-2-6490-2869
Fax: 82-2-6490-2859
E-mail: jinhchoi@uos.ac.kr
Table S1. Summary of mixture toxicity studies using HTS/HCI
Table S2. Summary of mixture toxicity studies using omics
Table S3. Summary of mixture toxicity studies using stem cell models
Table S4. Summary of mixture toxicity studies using 3D cell models
Table S5. Summary of mixture toxicity studies using exposure-route based NAMs

## Sheet: Table S1
Table S1. Summary of mixture toxicity studies using HTS/HCI
No	Reference	Title	NAMs category	Detailed category	HTS/HCS Equipment	Chemical category	Chemical composition	Number of components	Mixture combination rationale	Test systems (Organ / Tissue)	Test systems (Cell line)	Key endpoints	Interaction Outcome	Aim of study	Key finding
1	Kim et al., 2025	Development of a DNN model based on HTS data for predicting synergistic estrogenic activity of binary mixtures for consumer products	[HTS] & ML/DL	384-well format automated HTS system based on OECD TG 455 coupled with RF and DNN models	Automated liquid handler (Biomek NX, Beckman Coulter) and Luminescence microplate reader (EnVision, PerkinElmer)	EDCs found in consumer products	35 selected (potential) estrogenic agonists (eg, Emodin, Thiram, Parabens, Bisphenols)	2	Component-based & Real-world-based (Selected from consumer products in South Korea; combined in 4 different ratios using PC10 and PC50)	Reproductive system / Endocrine system	HeLa-9903 (JCRB1318) cells expressing the human ERα response element-luciferase reporter	Estrogenic activity (ERα-mediated transactivation), Cytotoxicity (Cell viability), and Mixture interaction (Synergism, Antagonism, Additivity)	Mixed (At PC10mix, ~0.09 were synergistic; At PC50mix, ~0.25 were synergistic)	To generate extensive efficacy data on the synergistic estrogenic activity of binary mixtures using a human cell-based HTS protocol (OECD TG 455) and to develop predictive ML/DL models	Synergism was more frequently observed at higher concentrations (PC50 level) than lower concentrations, with Emodin frequently involved The DNN model outperformed the RF model
2	Norgren et al., 2022	HTS of bisphenols and their mixtures under conditions of low-intensity adipogenesis of hMSCs	[HCI]	HCS / HCA of adipogenesis	ImageXpress Micro HCA system (Molecular Devices) using 10x magnification	Bisphenols / MDCs	8 bisphenols (eg, BPA, BPS, BPF, BPB, BPC, BPAF, TBBPA)	Complex	Component-based (Tested mixtures containing individual bisphenols at sub-active concentrations)	Adipose tissue	Primary hMSCs	Adipocyte number (recruitment), adipocyte size (hypertrophy), and total lipid content	Additive effect	To describe an adipogenesis model using HCA readouts on primary hMSCs to quantitatively compare bisphenols and evaluate their mixtures	The mixture of 6 bisphenols at their sub-active concentrations induced a significant adipogenic effect, providing experimental evidence of their additive effect on hMSC adipogenesis
3	Alijagic et al., 2024	Metabolic and phenotypic changes induced by PFAS exposure in two human hepatocyte cell models	[HCI] & OMICs	Phenotypic profiling by Cell Painting assay and comprehensive metabolic characterization using LC-HRMS (metabolomics and lipidomics)	InCell 2200 HTS system (GE Healthcare) for Cell Painting imaging, and 1290 Infinity II UHPLC system (Agilent) for metabolomics	PFAS	PFOS, PFOA, PFHxS, PFNA, PFDA	Complex	Real-world-based / Epidemiological (Mixture composition and ratios selected based on levels in human population)	Liver	HepG2 (male cell line) and HepaRG (female cell line)	Morphological phenotypes (eg, mitochondrial structure, F-actin, Golgi apparatus), metabolic profile alterations (lipids, bile acids, amino acids)	N/A	To investigate the phenotypic and metabolic responses of PFAS exposure using two hepatocyte models (HepG2 and HepaRG) to define phenotypic alterations and metabolic disturbances at the metabolite and pathway levels	PFAS mixture induced dose-dependent and non-monotonic responses in phenotypic profiles (mostly mitochondria and AGP) and metabolism (lipids, steroids, amino acids), with HepaRG cells showing a stronger metabolic response than HepG2
4	Pierozan et al., 2023	High-content analysis shows synergistic effects of low PFOA and PFOS mixture concentrations on human breast epithelial cell carcinogenesis	[HCI]	Image-based multiplexed fluorescence assays (Cell painting assay) and HCS	ImageXpress Micro XLS Confocal HCA System (Molecular Devices) and SpectraMax i3x microplate reader	PFAS	PFOS and PFOA	2	Real-world-based (PFOS and PFOA are predominant PFAS found in the environment and human populations)	Breast	Human epithelial breast cells (MCF-10A)	Cell proliferation, cell migration/invasion, oxidative stress, DNA/RNA damage, lipid peroxidation, epigenetic alterations	Synergism (For cell proliferation at low doses and cell death at high doses)	To investigate the toxicological effects and interactions between PFOS and PFOA as a binary mixture in MCF-10A cells, and to elucidate underlying cancer development mechanisms	Very low concentrations (500 pM) of the binary mixture induced synergistic effects on cell proliferation mediated by PXR and Akt/β-catenin pathways, and significantly altered cell morphology
5	Charrasse et al., 2023	Quantitative assessment of mitochondrial morphology relevant for studies on cellular health and environmental toxicity	[HCI] & ML/DL	Live-cell HCS coupled with DL segmentation and automated parameter quantification (MitoRadar)	Opera Phenix HCS System (PerkinElmer) equipped with a robotic arm and incubator, coupled with proprietary MitoRadar software	Pesticides and reference toxicants	Top air-borne pesticides (eg, Folpel, Pendimethaline, Chlorpyriphos, Lindane, Cyprodinil)	Complex	Real-world-based / Epidemiological (Prepared based on the cumulative concentrations of the top 5 air-borne pesticides detected in regions of France)	Lung	Human lung epithelial cell line (BEAS-2B)	Mitochondrial architecture/morphology disruption, Cytotoxicity	Synergism (Potentiation of toxicity by trace amounts)	To develop a fully automated and miniaturized HCS pipeline for assessing acute mitotoxicity of chemicals and pesticide mixtures	Trace quantities of co-occurring pesticides in ambient air synergistically potentiated the mitochondrial and cellular toxicity of the dominant pesticide (eg, Folpel), decreasing threshold doses significantly
6	Simms et al., 2021	Use of a rapid human primary cell-based disease screening model, to compare NGPs to combustible cigarettes	[HTS]	Phenotypic screening using Biologically Multiplexed Activity Profiling (BioMAP Diversity PLUS Panel)	Vitrocell VC 10S-Type smoking machine (for aerosol generation) and ELISA microplate readers for 96 or 384-well plates	Tobacco smoke and NGP aerosols	Conventional cigarette (3R4F), HTP, HYB, and EVP extracts	Complex	Real-world-based (Commercial products smoked/vaped using standard machine protocols to trap aerosols in bPBS)	Various (Immune system, Vasculature, Lung, Skin, Muscle)	12 human primary cell systems (eg, HUVEC, PBMC, B cells, dermal fibroblasts, bronchial epithelial cells)	Clinical toxicity signatures (immunosuppression, skin irritation, thrombosis), cytotoxicity, antiproliferative effects	N/A (Compared WMA vs WMA)	To screen the aerosols from a range of commercially available NGPs, compared to that of cigarette smoke, using bPBS in a human primary cell-based screening model	3R4F smoke exhibited toxicity signatures for immunosuppression (> 0.0025 dose), skin irritation (> 0.0025 dose), and thrombosis (> 0.0012 dose), whereas NGP aerosols showed minimal bioactivity and no toxicity signatures
7	Rietdijk et al., 2023	Morphological profiling of environmental chemicals enables efficient and untargeted exploration of combination effects	[HCI] & In vitro assay	Cell Painting-based high-content morphological profiling with multivariate analysis (PCA, PLS-DA, UMAP)	ImageXpress Micro XLS high-throughput microscope; CellProfiler; CellPose	Environmental chemicals	CTAB, BPA, DBTDL	(2–3	Real-world-relevant co-exposure chemicals with widespread use; tested alone and in all double/triple combinations at equimolar concentrations	Breast / Lung / Colon / Bone-derived cell models	MCF7, A549, Caco-2, U-2 OS	Cell count, induction score, PLS-DA distance from DMSO, morphological feature perturbation, concentration- and combination-dependent phenotypic signatures	Mixed; BPA exacerbated effects with CTAB and DBTDL, while some CTAB+DBTDL conditions showed dampening/buffering	To establish whether Cell Painting combined with multivariate analysis can be used to analyze combination effects of environmental chemicals on cells	Cell Painting captured concentration- and combination-dependent effects; BPA enhanced morphological effects when combined with CTAB and DBTDL; multiple cell lines were needed because responses were cell-type-specific
Abbreviations: hESC, human embryonic stem cell; DART, developmental and reproductive toxicity; T-HESC, telomerase-immortalized human endometrial stromal cells; UVCB, substances of unknown or variable composition, complex reaction products, or biological materials; PFAS, per- and polyfluoroalkyl substances; PFOS, perfluorooctane sulfonate; PFOA, perfluorooctanoic acid; PFHxA, perfluorohexanoic aci…

## Sheet: Table S2
Table S2. Summary of mixture toxicity studies using in vitro NAMs
No	Reference	Title	Detailed category	Bioinformatics & Dimension Reduction	Chemical category	Chemical composition	Number of components	Mixture combination rationale	Test systems (Organ / Tissue)	Test systems (Cell line)	Key endpoints	Key altered pathways	Interaction Outcome	Aim of study	Key finding
1	Yang et al., 2025	Comparative toxicity analysis of benzo[a]pyrene and PAH4 on HepG2 cells using transcriptomics and metabolomics	Transcriptomics & Metabolomics	PCA, OPLS-DA, Cytoscape	PAHs	BaP, CHR, BaA, BbF (PAH4)	4	Real-world-based (Mean dietary concentrations)	Liver	HepG2	DEGs, DEMs, Cell viability, ROS, TG, Apoptosis	p53, PPAR, Lipid metabolism	None	To investigate hepatotoxicity mechanisms of PAH4 and compare its toxicity with BaP via transcriptomics and metabolomics	BaP and PAH4 induced ROS, apoptosis, and disrupted lipid metabolism. PAH4 toxicity was mitigated by AHR antagonist
2	Carberry et al., 2025	Extracellular Vesicle (EV) Mechanisms of Toxicity for Per and Polyfluoroalkyl Substances: Comparing Transcriptomic Points of Departure Across Global Versus EV Regulatory Gene Sets	Transcriptomics (Microarray)	BMDExpress v3, IPA	PFAS	PFOS, PFOA, PFHxA	3	Component-based (Equimolar)	Liver	HepG2	DEGs, BMC, EV regulation	EV regulation, ER stress, Blood coagulation	Additive	To evaluate if PFAS mixtures alter EV regulatory genes at BMCs comparable to global responses	PFAS mixture induced concentration-responsive genes; EV/ER stress changes occurred at similar BMCs. PFOS was the driver
3	Freedman et al., 2025	Using transcriptomic signatures to elucidate individual and mixture effects of inorganic arsenic and manganese in human placental trophoblast HTR-8/SVneo cells	Transcriptomics (Microarray)	TAC, IPA	Metals	iAs, Mn	2	Real-world-based (Environmental concentrations)	Placenta	HTR-8/SVneo	DEGs, Cell migration	NRF2, TREM1, NAD biosynthesis	Non-additive	To elucidate individual and mixture effects of iAs and Mn on human placental trophoblast cells	iAs-Mn uniquely altered NRF2/immune pathways. Actual effect magnitude was less than predicted additivity
4	Vitucci et al., 2025	Wildfire-relevant woodsmoke and extracellular vesicles (EVs): Alterations in EV proteomic signatures involved in extracellular matrix degradation and tissue injury in airway organotypic models	Proteomics (LC-MS/MS) & 3D Co-/Tri-culture	Proteome Discoverer, IPA, PANTHER, PCA	Air Pollutants	WS condensate (PM, PAHs, etc)	Complex	Real-world-based (Smoldering red oak)	Lung	NCI-H441, IMR90, HULEC-5a	EV DEPs, Cell viability, Barrier integrity	Wound healing, JAK/IL-6 signaling, ECM degradation	None	To test if woodsmoke (WS) alters EV proteomic content in organotypic airway models	WS caused differential loading of EV proteins involved in ECM degradation and wound healing
5	Valente et al., 2025	Transcriptomic implications of low herbicide concentrations in hepatic cells: Insights into the individual and combined effects of 2,4-D, glyphosate, and AMPA	Transcriptomics (RNA-Seq)	DESeq2, DAVID, STRING, PCA	Pesticides	Glyphosate, AMPA, 2,4-D	2	Real-world-based (WHO limits)	Liver	C3A	DEGs, Cell viability, Cytotoxicity	MAPK, Glycolysis, Fatty acid metabolism	Additive-like	To evaluate transcriptomic implications of non-cytotoxic exposures to glyphosate, AMPA, 2,4-D, and their mixtures	Herbicide mixtures enhanced individual impacts; EMT genes were exclusively modified by mixtures
6	Louati et al., 2024	A Shotgun Proteomic-Based Approach with a Q-Exactive Hybrid Quadrupole-Orbitrap High-Resolution Mass Spectrometer for the Assessment of Pesticide Mixture-Induced Neurotoxicity on a 3D-Developed Neurospheroid Model from Human Brain Meningiomas: Identification of Trityl-Post-Translational Modification	Proteomics (LC-MS/MS) & 3D Neurospheroids	MaxQuant, STRING, PANTHER	Pesticides	IMD, λ-CYH	2	Real-world-based (Agricultural practice)	Brain	3D-neuronal spheroids	DEPs, Viability, Glycolytic enzymes, PTMs	TCA cycle, Neurogenesis, Cytoskeleton	None	To assess pesticide mixture neurotoxicity on 3D neurospheroids utilizing shotgun proteomics	Binary mixture mitigated proliferation and downregulated metabolic enzymes. Novel trityl-PTM adduct identified on GAPDH
7	Rodrigues et al., 2024	Impact of exposure to atmospheric particulate matter in human skin-derived fibroblast cells: A metabolomics approach for the class of amino acids based on GCxGC-Q-TOFMS/MS	Targeted Metabolomics (GCxGC-Q-TOFMS/MS)	GC Image, MetaboAnalyst, PCA	Air Pollutants	PM2.5	Complex	Real-world-based (Ambient air)	Skin	HDFa	DEMs (Amino acids), Cell viability	Aminoacyl-tRNA biosynthesis, Amino acid metabolism	None	To evaluate metabolic changes in fibroblasts exposed to PM2.5 via targeted metabolomics	PM2.5 decreased cell viability and down-regulated amino acids (alanine, proline), disrupting cellular energy
8	Addicks et al., 2023	Per- and polyfluoroalkyl substances (PFAS) in mixtures show additive effects on transcriptomic points of departure in human liver spheroids	Transcriptomics (TempO-Seq) & 3D Spheroids	BMDExpress v3, DESeq2	PFAS	14 PFAS (eg, PFOA, PFOS, PFHxS)	2-12	Component-based (Equimolar)	Liver	3D InSight human liver microtissues	DEGs, BMC, Cytotoxicity	Global concerted molecular response (Lipid metabolism)	Additive	To determine transcriptomic potency of PFAS mixtures and compare to CA predictions	Empirical PFAS mixture potencies were largely within 2-fold of CA predictions without strong synergy
9	Dong et al., 2023	Combined cytotoxicity of phthalate esters on HepG2 cells: A comprehensive analysis of transcriptomics and metabolomics	Transcriptomics (RNA-Seq) & Metabolomics	DESeq2, PCA, OPLS-DA, MetaboAnalyst	Phthalates	DEHP, DBP	2	Component-based (1:1 ratio)	Liver	HepG2	DEGs, DEMs, Cell viability	TCA cycle, Purine/Pyrimidine metabolism	Mixed (Synergistic/Antagonistic)	To compare cytotoxicity and metabolic disruptions of DEHP and DBP alone or in combination	DEHP disrupted lipid metabolism; DBP affected purine/pyrimidine. Mixture was synergistic on purine, antagonistic on fatty acids
10	Casella et al., 2022	BDE-47, -99, -209 and Their Ternary Mixture Disrupt Glucose and Lipid Metabolism of Hepg2 Cells at Dietary Relevant Concentrations: Mechanistic Insight through Integrated Transcriptomics and Proteomics Analysis	Transcriptomics (RNA-Seq) & Proteomics	edgeR, MaxQuant, Perseus, IPA	PBDEs	BDE-47, BDE-99, BDE-209	3	Real-world-based (Dietary concentrations)	Liver	HepG2	DEGs, DEPs, ATP, Lipid accumulation	LXR/RXR, FXR/RXR, Glucose/Lipid metabolism	Unique Signature ID	To investigate PBDE ternary mixture effects using integrated transcriptomics and proteomics	Mixture downregulated glucose/lipid metabolism proteins. Response driven by BDE-47 but featured unique pathway alterations
11	Zhao et al., 2022	Metabolomics-based molecular signatures reveal the toxic effect of co-exposure to nitrosamines in drinking water	Metabolomics	XCMS, SIMCA-P, MetaboAnalyst	Nitrosamines	9 Nitrosamines (eg, NDMA, NDEA)	9	Real-world-based (Drinking water levels)	Esophagus	Het-1A	DEMs, ROS, Histone methylation, Cytokines	Cys/Met metabolism, Nicotinamide metabolism	None	To investigate metabolic perturbations induced by a 9-nitrosamine mixture in drinking water	Mixture disrupted Cys/Met metabolism, provided methyl donors for histone methylation, activating NF-kB inflammation
12	Hara-Yamamura et al., 2022	Transcriptomic response of HepG2 cells exposed to three common anti-inflammatory drugs...	Transcriptomics (Microarray)	Subio Platform, DAVID	Environmental Matrices	NSAIDs + Wastewater effluents	Complex	Real-world-based (Wastewater effluents)	Liver	HepG2	DEGs, Targeted gene expression	Hypoxia, Cell death, Cell cycle	Antagonistic (Matrix effect)	To investigate transcriptomic responses of HepG2 to NSAIDs in domestic wastewater effluents	Transcriptomic impacts of NSAIDs were negligible; wastewater effluent matrix mitigated NSAID adverse impacts
13	Lichtenstein et al., 2021	A targeted transcriptomics approach for the determination of mixture effects of pesticides	Targeted Transcriptomics (qPCR)	PCA, Clustering	Pesticides	5 Fungicides/Insecticides (eg, Azoxystrobin)	2	Component-based (Equipotent via RPF)	Liver	HepaRG	Targeted DEGs, Triglyceride accumulation	Xenobiotic/Lipid metabolism	Additive	To evaluate pesticide combinations to determine if differing MoAs lead to different mixture effects	Mixtures mostly followed dose addition at transcriptomic level; synergism only at high, irrelevant concentrations
14	Papaioannou et al., 2021	Multi-omics analysis reveals that co-exposure to phthalates and metals disturbs urea cycle and choline metabolism	Multi-omics (Transcriptomics, Proteomics, Metabolomics)	GeneSpring GX, XCMS, MaxQuant	Multi-class	DEHP, DiNP, BBzP, Pb, MeHg, THg	6	Real-world-based (Biomonitoring data)	Liver	HepaRG	DEGs, DEPs, DEMs, Apoptosis	Urea cycle, Choline biosynthesis, Dopamine metabolism	None	To evaluate response of HepaRG cells to phthalates and metals using high-dimensional biology	Co-exposure disturbed mitochondrial respiration (urea cycle, choline metabolism) linked to neurodevelopmental perturbations
15	Visser et al., 2024	Epidemiologically relevant phthalates affect human endometrial cells in vitro through cell specific gene expression changes related to the cytoskeleton and mitochondria	Transcriptomics (RNA-Seq) & Primary cells	limma/voom, edgeR, UMAP	Phthalates	9 Phthalate metabolites (eg, MEHP)	4-9	Real-world-based (Epidemiological WQS regression)	Uterus	Primary endometrial cells, Ishikawa	DEGs, Cell proliferation, BMD	Cytoskeleton, Cell adhesion, Mitochondrial function	Driver ID (MEHHP driven)	To characterize phthalate mixture effects on endometrial cell proliferation and transcriptome	Short exposures altered gene expression cell-specifically. Cytoskeleton and mitochondria were primary targets, driven by MEHHP
16	Tarvainen et al., 2023	Identification of phthalate mixture exposure targets in the human and mouse ovary in vitro	Transcriptomics (RNA-Seq) & Primary cells	UMAP, edgeR, limma/voom	Phthalates	9 Phthalate metabolites (eg, MEHP)	4-9	Real-world-based (Epidemiological WQS regression)	Ovary	Granulosa cells (Primary & Lines)	DEGs, Viability, Steroidogenesis	Transmembrane transport, Cell adhesion, Kinase signaling	None	To screen ovarian cell models for phthalate effects to identify exposure biomarkers	Mixtures stimulated distinct changes across models; 5 universally shared DEGs identified. Cell type drove variance more than mixture
17	Louati et al., 2023	Shotgun Proteomic-Based Approach with a Q-Exactive Hybrid Quadrupole-Orbitrap High-Resolution Mass Spectrometer for Protein Adductomics on a 3D Human Brain Tumor Neurospheroid Culture Model: The Identification of Adduct Formation in Calmodulin-Dependent Protein Kinase-2 and Annexin-A1 Induced by Pesticide Mixture	Proteomics (Adductomics) & 3D Neurospheroids	MaxQuant, De novo sequencing	Pesticides	IMD, λ-CYH	2	Real-world-based (Agricultural practice)	Brain	3D brain tumor neurospheroids	DEPs, Viability, Protein adducts (ANXA1, CaMK2)	Calcium signaling, Inflammatory process	None	To predict neurotoxicity of IMD and λ-CYH on 3D neurospheroids via protein-adduct analysis	Binary mixture induced neurotoxicity by forming covalent protein adducts on active sites of ANXA1 and CaMK2
Abbreviations: AHR, aryl hydrocarbon receptor; AMPA, aminomethylphosphonic acid; AO, adverse outcome; BaP, benzo[a]pyrene; BMC, benchmark concentration; BMD, benchmark dose; CA, concentration addition; DEGs, differentially expressed genes; DEMs, differentially expressed metabolites; DEPs, differentially expressed proteins; ECM, extracellular matrix; EDCs, endocrine-disrupting chemicals; EMT, epit…

## Sheet: Table S3
Table S3. Summary of mixture toxicity studies using stem cell models
No	Reference	Title	Detailed category	Chemical category	Chemical composition	Number of components	Mixture combination rationale	Test systems (Organ / Tissue)	Test systems (Cell line)	Functional assay	Key endpoints	Interaction Outcome	Aim of study	Key finding
1	Li et al., 2025	Effects of an environmental chemical mixture on early-stage embryo development: In vitro evidence from human embryonic stem cells	hESCs	Environmental contaminants (Metals, POPs)	23 chemicals (Pb, MeHg, PCBs, PFAS, etc.)	23	Real-world (Nunavik pregnant women's blood)	Early-stage embryo	H9 hESCs	Lineage specification analysis (TaqMan hPSC scorecard, Western blot)	Viability, morphology, apoptosis, ROS, cell cycle, autophagy, lineage markers	Masking / Enhanced Cytotoxicity	To investigate NCM effects on early embryo development using hESCs	NCM induced embryotoxicity; POPs masked some MeHg-induced gene changes but enhanced overall cytotoxicity
2	Reina-Pérez et al., 2022	The Mixture of Bisphenol-A and Its Substitutes Bisphenol-S and Bisphenol-F Exerts Obesogenic Activity on Human Adipose-Derived Stem Cells	hASCs	Bisphenols	BPA, BPS, BPF	3	Component-based (Equimolar)	Adipose	Commercial hASCs	14-day adipogenic differentiation (lipid accumulation, marker expression)	Lipid accumulation, adipogenic marker expression	Non-monotonic (U-shaped)	To investigate combined effects of BPA, BPF, and BPS on hASC adipogenic differentiation	Ternary mixture promoted lipid accumulation via ER and induced U-shaped gene responses not seen individually
3	Walker et al., 2021	An Evaluation of Human Induced Pluripotent Stem Cells to Test for Cardiac Developmental Toxicity	hiPSCs	Lifestyle toxicants	Cigarette smoke, Smokeless tobacco, Controls	Complex	Real-world (Maternal tobacco use)	Heart / Embryo	RIV9 hiPSCs, hFF	Cardiomyocyte differentiation (contractile clusters, early cardiac markers)	Contraction count (ID50), marker expression, viability (IC50)	Embryotoxic	To assess hiPSC utility in the EST protocol for embryotoxicity screening of tobacco extracts	hiPSC-EST identified tobacco products as embryotoxic; TBX5 is an accurate early molecular endpoint
4	Davidsen et al., 2021	Exposure to human relevant mixtures of halogenated persistent organic pollutants (POPs) alters neurodevelopmental processes in human neural stem cells undergoing differentiation	hiPSC-derived NSCs	POPs	29 chemicals (PFAS, BFRs, OCs, PCBs)	29	Real-world (Scandinavian biomonitoring)	Brain	IMR90 NSCs	28-day neurodevelopmental differentiation (synaptogenesis, neurite outgrowth via HCI)	Synaptogenesis, neurite outgrowth, NSC proliferation, BDNF	Mixed (Additive/Synergistic/Antagonistic)	To investigate effects of complex POP mixtures on neurodevelopment using hiPSC-derived NSCs	Human-relevant POP mixtures increased NSC proliferation and decreased synapses; synaptogenesis was highly sensitive
5	Bérubé et al., 2023	Adipogenic and Endocrine Disrupting Mixture Effects of Organic and Inorganic Pollutant Mixtures	hMSCs	EDCs, Metals	PCBs, PFAS, BFRs, Pb, As, Cd	Up to 9	Real-world (Michigan house dust)	Adipose	Bone marrow hMSCs, 3T3-L1	21-day adipogenic differentiation (triglyceride accumulation, proliferation)	Triglyceride accumulation, proliferation, receptor bioactivities	Synergistic	To assess combined effects of inorganic/organic contaminants on nuclear receptor activation and adipocyte differentiation	Organic/inorganic mixtures promoted greater adipogenic effects than predicted by additivity
6	Cervetto et al., 2023	Assessment of neurotransmitter release in human iPSC-derived neuronal/glial cells: a missing in vitro assay for regulatory developmental neurotoxicity testing	hiPSC-derived neurons/glia	Metals	Pb, MeHg	2	Real-world (Co-exposure to neurotoxic metals)	Brain	IMR90 NSCs	Neurotransmitter release (glutamate/aspartate via HPLC)	Glutamate/aspartate release, viability, marker expression	Synergistic/Additive	To assess hiPSC-derived neurons/glia for measuring neurotransmitter release as a DNT endpoint	hiPSC models capture neurotransmitter release disruptions; Pb+MeHg strongly inhibited glutamate release
7	Pistollato et al., 2021	Combining in vitro assays and mathematical modelling to study developmental neurotoxicity induced by chemical mixtures	hiPSC-derived neurons/astrocytes	Multi-class	BPA, CPF, Pb, MeHg, PCB138, VPA	6	MoA-based (BDNF perturbation)	Brain	IMR90 neurons/astrocytes	Neuronal maturation & connectivity (neurite outgrowth, synaptogenesis)	Neurite outgrowth, synapse count, BDNF, astrocyte differentiation	Additive	To study mixture-induced DNT using hiPSC-derived models combined with mathematical modeling	Co-exposure at human-relevant doses significantly impaired neurite outgrowth and synaptogenesis
8	Chen et al., 2021	Potential Human Health Hazard of Post-Hurricane Harvey Sediments in Galveston Bay and Houston Ship Channel: A Case Study of Using In Vitro Bioactivity Data to Inform Risk Management Decisions	hiPSC-derived compendium	Legacy contaminants (PAHs, PCBs, metals, pesticides)	Sediment extracts	Complex	Real-world (Post-Hurricane Harvey sediments)	Multi-organ	hiPSC-derived hepatocytes, neurons, cardiomyocytes, endothelial cells	Tissue-specific functional screening (34 phenotypes)	Functional/cytotoxicity phenotypes, Dilution-based PoD, ToxPi	Non-additive (Total hazard exceeded known PAH predictions)	To investigate in vitro testing for rapid hazard ID of complex post-disaster environmental mixtures	Bioactivity-based remediation is more protective than PAH-based risk alone; PAHs couldn't account for all toxicity
Abbreviations: AhR, aryl hydrocarbon receptor; AO, adverse outcome; As, arsenic; BDNF, brain-derived neurotrophic factor; BFRs, brominated flame retardants; BMC, benchmark concentration; BMD, benchmark dose; BPA, bisphenol A; BPF, bisphenol F; BPS, bisphenol S; CA, concentration addition; CA (Chemical), cyanuric acid; Cd, cadmium; CI, combination index; CPF, chlorpyrifos; DNT, developmental neuro…

## Sheet: Table S4
Table S4. Summary of mixture toxicity studies using 3D cell models
No	Reference	Title	NAMs category	Chemical category	Chemical composition	Number of components	Mixture combination rationale	Phnotype of the model	Test systems (Organ / Tissue)	Test systems (Cell line)	Functional assay	Key endpoints	Interaction Outcome	Aim of study	Key finding
1	Nikanfar et al., 2025	Effects of phthalate exposure on human ovarian extracellular matrix composition: insights from a 3D spheroid model	[3D Spheroid]	Phthalates	9 phthalate metabolites (eg, MEHP, MEP, MiBP)	9	Real-world-based (Cohort study urine concentrations)	Human ovarian stromal 3D spheroids	Human ovary	Primary human ovarian stromal cells	3D morphological analysis and 3D ECM deposition (Collagen I, III, VI, EMILIN-1)	Proliferation, Spheroid morphology, ECM proteins	None	To investigate effects of environmentally relevant PM on ovarian ECM components using 3D spheroids	PM exposure increased collagen I/III and reduced collagen VI in reproductive-aged spheroids, indicating age-specific vulnerabilities
2	Cheng et al., 2024	Aged fragmented-polypropylene microplastics induced ageing statues-dependent bioenergetic imbalance and reductive stress: In vivo and liver organoids-based in vitro study	[3D Organoid]	MPs	aPP & Biological digestion-induced micro/nano-plastics	Complex	Real-world-based (UV-photoaging and biological digestion)	hESC-derived LOs	Liver	hESC-derived HLCs	3D spatial dynamic structural growth, hepatic secretion (ALB, AST), and lipid accumulation	Proliferation, Cytotoxicity, AST, ATP, NADH/NAD+ ratio, Mitochondrial complex	None	To explore whether aging status of PP MPs correlates with hepatotoxicity and bioenergy supply using liver organoids	Biological digestion accelerated aPP aging, forming a mixture that induced severe mitochondrial dysfunction and reductive stress
3	Lavogina et al., 2024	Phthalate monoesters affect membrane fluidity and cell-cell contacts in endometrial stromal adherent cell lines and spheroids	[3D Spheroid]	Phthalates	EPIDEM (9), EQUI (9), WQS (4), and MEHHP alone	4-9	Component- & Real-world-based (Equimolar, epidemiological WQS)	Human endometrial stromal 3D spheroids	Endometrium	T-HESC, St-T1b	3D physical assembly tracking and spatial tight junction evaluation (ZO-1)	Membrane fluidity, Spheroid formation, Membrane integrity, ZO-1	Contextual Modulation (Mixtures altered fluidity at different depths vs MEHHP alone)	To determine whether MEHHP and phthalate mixtures affect cell plasma membrane fluidity or cell-cell contacts	Phthalate mixtures rapidly altered membrane fluidity, compromising 3D spheroid assembly, compactness, and ZO-1 formation
4	Lu et al., 2024	Exposure to PFOA, PFOS, and PFHxS induces Alzheimer's disease-like neuropathology in cerebral organoids	[3D Organoid] & OMICs	PFAS	PFOA, PFOS, PFHxS	3	Real-world-based (Maternal serum concentrations)	hESC-derived cerebral organoids	Brain / Cerebral organoid	H9 hESCs	3D spatial neural layer development, 3D synapse formation, and AD-like neuropathology (Aβ, p-tau)	DEGs, Proliferation, Apoptosis, Neural differentiation, Aβ/p-tau, DELs	None	To predict and validate cell-type-specific neurotoxicity of PFAS using scRNA-seq and cerebral organoids	PFAS mixture induced neuron loss, Aβ accumulation, tau hyperphosphorylation, and sphingolipid disruption
5	Niu et al., 2024	Integrated respiratory toxicity of municipal wastewater to human bronchial epithelial cells and 3D bronchospheres	[3D Organoid]	Environmental Matrices	Effluents containing multiple OMPs (eg, PAHs, Phthalates, Phenols)	Complex	Real-world-based (Municipal wastewater effluents)	NHBE 3D bronchospheres	Lung / Airway	Primary NHBE	3D structural evaluation of bronchosphere development and functional mucus hypersecretion (MUC5AC)	Cytotoxicity, ROS, Inflammation, Barrier integrity, MUC5AC	None	To evaluate respiratory hazards induced by contaminant mixtures in municipal wastewater effluents	Effluents suppressed 3D luminal development and induced MUC5AC hypersecretion, driven significantly by phenols, phthalates, and PAHs
6	Chen et al., 2024	Proteome signatures of joint toxicity to arsenic (As) and lead (Pb) in human brain organoids with optic vesicles	[3D Organoid] & OMICs	Metals	As, Pb	2	Real-world-based (Contaminated groundwater)	hESC-derived OVB-organoids	Brain & Retina	hESCs	3D structural evaluation of ventricular zone, neural differentiation/migration, and optic vesicle development	Morphology, Proliferation, Apoptosis, Differentiation, DEPs	Synergistic-like (Synergized in G2/M arrest)	To systematically analyze the neurotoxicity of As and Pb co-exposure using brain organoids with optic vesicles	As and Pb co-exposure synergistically induced cell cycle arrest, activated autophagy, and inhibited Wnt pathway to induce neurotoxicity
7	Štampar et al., 2023	Combined Toxic Effects of BPA and Its Two Analogues BPAP and BPC in a 3D HepG2 Cell Model	[3D Spheroid]	Bisphenols	BPA, BPAP, BPC	2	Component- & Real-world-based (1:1 equimolar)	HepG2 3D spheroids	Liver	HepG2	3D spheroid physical assembly tracking/Planimetry (growth, size, compactness over 96h)	Viability, Spheroid area, ROS, Lipid peroxidation (MDA)	Antagonistic (On MDA levels)	To investigate toxic effects of combined BPA, BPAP, and BPC exposure in HepG2 spheroids	Binary bisphenol mixtures decreased viability and induced ROS, but showed antagonism on MDA lipid peroxidation levels
8	Gogola-Mruk et al., 2021	Mixtures of persistent organic pollutants increase ovarian granulosa tumor cell line migration and spheroid invasion by upregulating MMP2 expression and activity via IGF1R	[3D Spheroid]	POPs	PFOA, PFOS, p,p'-DDE, PCB153, HCB, PeCB	6	Real-world-based (Follicular fluid concentrations)	KGN 3D spheroids	Ovary / Tumor	KGN	3D spatial evaluation of tumor invasion into ECM/Matrigel	Viability, Spheroid invasion area, Migration, MMP2/MMP9, IGF1R	None	To test the hypothesis that an EDC mixture stimulates the invasion of Granulosa cell tumors	POPs mixture significantly increased migration and 3D spheroid invasion via IGF1R-mediated MMP2 upregulation
9	Li et al., 2024	Investigation of the in vitro toxic effects induced by real-time aerosol of electronic cigarette solvents using microfluidic chips	[Organ-on-a-chip / MPS] & OMICs	Consumer Products	PG, VG, Nicotine	2-3	Real-world- & Component-based (Commercial e-liquids)	Microfluidic bionic-lung chip (GCGGU)	Lung / Airway	BEAS-2B	Real-time dynamic exposure at gas-liquid interface on a microfluidic chip mimicking human breathing	RNA-seq, Viability, ROS, NO, Apoptosis, Cytokines	Mitigation & Exacerbation (VG mitigated PG; Nicotine exacerbated PG/VG)	To assess biological effects of e-cigarette solvent aerosols on BEAS-2B cells using a microfluidic bionic-lung chip	PG/VG was less toxic than PG alone. Adding nicotine dose-dependently amplified oxidative stress, inflammation, and apoptosis
10	Caporale et al., 2022	From cohorts to molecules: Adverse impacts of endocrine disrupting mixtures	[3D Organoid] & OMICs	Multi-class	MIX N (15 parent compounds: phthalates, phenols, PFAS, etc)	15	Real-world-based / Epidemiological (WQS regression)	hPSC-derived 3D cortical brain organoids	Brain / Cortical organoid	hPSCs & fetal NSCs	3D spatial neural layer development and differentiation tracking	DEGs, Hormone regulation, ASD-linked regulatory networks	None	To trace epidemiological associations between an EDC mixture and neurodevelopmental outcomes using brain organoids	MIX N disrupted hormone-regulated and ASD-linked networks in brain organoids at human-relevant doses
Abbreviations: Aβ, amyloid beta; AD, Alzheimer's disease; ALB, albumin; AO, adverse outcome; aPP, aged polypropylene; As, arsenic; ASD, autism spectrum disorder; AST, aspartate aminotransferase; ATP, adenosine triphosphate; BPA, bisphenol A; BPAP, bisphenol AP; BPC, bisphenol C; DDE, dichlorodiphenyldichloroethylene; DEGs, differentially expressed genes; DELs, differentially expressed lipids; DEP…

## Sheet: Table S5
Table S5. Summary of mixture toxicity studies using exposure-route based NAMs
No	Reference	Title	Implied Exposure Route	Detailed category	Chemical category	Chemical composition	Number of components	Mixture combination rationale	Test systems (Organ / Tissue)	Test systems (Cell line)	Key endpoints	Interaction Outcome	Aim of study	Key finding
1	Vojtisek-Lom et al., 2025	Portable emissions toxicity system: Evaluating the toxicity of emissions or polluted air by exposure of cell cultures at air-liquid interface in a compact field-deployable setup	Inhalation (Direct Gaseous & Particulate)	Human lung/olfactory mucosa models at ALI	Air Pollutants	Polluted ambient air, gasoline/diesel exhaust	Complex	Real-world-based (Sampled from ambient air/truck exhaust)	Lung & Olfactory mucosa	MucilAir, A549-THP-1, BEAS-2B, hOM	Cytotoxicity (LDH), Particle deposition, ROS, Inflammation (IL-6, IL-8)	N/A	To develop and validate a portable ALI system (PETS) for field studies of air pollutant mixtures	PETS maintained viability in the field, showing higher cytotoxicity to whole emissions vs filtered controls
2	Ashrin et al., 2025	Evaluation of the toxicity of combustion smokes at the air-liquid interface: a comparison between two lung cell models and two exposure methods	Inhalation (Direct Alveolar Deposition)	Alveolar epithelial cells + macrophages at ALI	Air Pollutants	TA-based and RP-based smoke	Complex	Real-world-based (Military/pyrotechnic combustion)	Lung	A549-THP-1, hAELVi-THP-1	Viability, Cytotoxicity (LDH), ROS, Inflammation (IL-1β, IL-6, IL-8, TNF-α)	N/A	To compare A549/hAELVi co-cultures for acute toxicity of combustion smokes at ALI (static vs dynamic)	ALI differentiated high-toxic (RP) from low-toxic (TA) smokes; hAELVi-THP-1 more sensitive for ROS
3	Jaber et al., 2025	Toxicological Response of the BEAS-2B Cell After Acute Exposure at the Air-Liquid Interface to Ethylbenzene and m-Xylene Alone and in Binary Mixtures	Inhalation (Direct Gaseous)	Bronchial epithelial cells at ALI	VOCs	Ethylbenzene, m-xylene	2	Real-world- & Component-based (Indoor/outdoor co-occurrence)	Lung	BEAS-2B	Viability, DEGs (CYP2E1, CYP1A1, HMOX1, NQO1, IL-6, IL-8)	Antagonistic (Ethylbenzene inhibited m-xylene induction of metabolism genes)	To characterize biological response of BEAS-2B exposed at ALI to ethylbenzene/m-xylene alone and binary	m-xylene induced xenobiotic/antioxidant genes; co-exposure with ethylbenzene antagonized this
4	Henriquez et al., 2025	Ozone and particulate matter co-exposure at the air-liquid interface: Establishing an approach to assess pollutant interactions in vitro	Inhalation (Direct Gas + Aerosol)	Alveolar epithelial cells at ALI	Air Pollutants	O3 + 25 nm PS nanoparticles	2	Real-world-based (Smog environments)	Lung	A549	Cytotoxicity (LDH), Cytokines (IL-6, IL-8), ROS	Contextual Modulation (O3 drove cytotoxicity, altered inflammation vs single)	To assess interactive effects of O3 and PM co-exposure using an ALI model	Established multi-phase system; O3+PM induced distinct inflammatory responses compared to single
5	Zimmermann et al., 2025	Toxicological effects of long-term continuous exposure to ambient air on human bronchial epithelial Calu-3 cells exposed at the air-liquid interface	Inhalation (Direct Gas + Aerosol)	Bronchial epithelial cells at ALI	Air Pollutants	Real ambient air (NO, NO2, O3, PM)	Complex	Real-world-based (Continuous sampling of winter air)	Lung	Calu-3	Cytotoxicity (LDH), TEER, DEGs	N/A	To investigate Calu-3 response to 72h continuous ambient air exposure at ALI	72h ambient air induced time-dependent cytotoxicity, decreased TEER, and altered >5000 genes
6	Colvin et al., 2024	Modeling PAH Mixture Interactions in a Human In Vitro Organotypic Respiratory Model	Inhalation (Direct Aerosol)	3D primary bronchial epithelial tissue at ALI	PAHs	SF1 (6 PAHs), SF2 (4 PAHs)	10	Real-world-based (Superfund site profiles)	Lung	EpiAirway	Viability (MTT), TEER, DEGs, tBMD	Non-additive (IA underestimated combined toxicity)	To evaluate interactions between PAH mixtures using organotypic respiratory model and BMD modeling	PAH mixtures resulted in greater-than-additive transcriptomic responses; IA models underestimated toxicity
7	Abzhanova et al., 2024	Monitoring redox stress in human airway epithelial cells exposed to woodsmoke at an air-liquid interface	Inhalation (Direct Gas + Aerosol)	Airway epithelial cells at ALI	Air Pollutants	Woodsmoke (Combustion gas + PM)	Complex	Real-world-based (Wood pellet boiler)	Lung	Calu-3, BEAS-2B, PBEC	Redox state (GSH oxidation), TEER, Viability	N/A	To monitor real-time redox stress in airway epithelial cells exposed to woodsmoke at ALI	Woodsmoke rapidly induced intracellular redox stress and impaired barrier integrity without acute cytotoxicity
8	Ruth et al., 2023	Inhalation toxicity of thermal transformation products formed from e-cigarette vehicle liquid using an in vitro lung model exposed at the Air-Liquid Interface	Inhalation (Direct Vapor)	Alveolar epithelial cells at ALI	Consumer Products	PG/VG thermal degradation products (Carbonyls)	Complex	Real-world-based (Vaping conditions)	Lung	A549	Cytotoxicity (WST-8, LDH), Genotoxicity (γH2AX, Micronucleus)	N/A	To evaluate inhalation toxicity of TTPs generated from e-cigarette vehicle liquids using ALI	High-power vaping produced toxic TTPs that induced cytotoxicity and genotoxicity
9	Binder et al., 2022	Construction of an In Vitro Air-Liquid Interface Exposure System to Assess the Toxicological Impact of Gas and Particle Phase of Semi-Volatile Organic Compounds	Inhalation (Direct Gas + Aerosol)	Alveolar epithelial cells at ALI	Phthalates	DiBP + NaCl seed aerosols	2	Real-world-based (Indoor air phase partitioning)	Lung	A549	Cytotoxicity (WST-1, LDH), Genotoxicity (Comet assay)	Contextual Modulation (Particles drove oxidative DNA damage vs gas phase)	To establish ALI system evaluating cellular response to SVOCs, distinguishing gas/particle phases	Particle phase of DiBP induced significant oxidative DNA damage compared to pure gas phase
10	Offer et al., 2022	Effect of Atmospheric Aging on Soot Particle Toxicity in Lung Cell Models at the Air-Liquid Interface: Differential Toxicological Impacts of Biogenic and Anthropogenic Secondary Organic Aerosols (SOAs)	Inhalation (Direct Aerosol)	Mono/co-cultures of lung cells at ALI	Air Pollutants	Soot + Biogenic/Anthropogenic SOA	Complex	Real-world-based (Smog chamber aging)	Lung	A549, BEAS-2B	Cytotoxicity, ROS, HO-1, IL-8, DEGs	Contextual Enhancement (Anthropogenic SOA coating enhanced toxicity vs fresh soot)	To determine how photochemical aging of soot with VOCs alters toxicity at ALI	Aging soot with anthropogenic SOA significantly increased cytotoxicity, ROS, and AhR activation
11	Chang et al., 2021	Linking Coregulated Gene Modules with Polycyclic Aromatic Hydrocarbon-Related Cancer Risk in the 3D Human Bronchial Epithelium	Inhalation (Direct Aerosol)	3D primary bronchial epithelial tissue at ALI	PAHs	10 PAHs (eg, BaP)	10	Regulatory-based (Carcinogenic PAHs)	Lung	EpiAirway	DEGs (WGCNA), tBMD	Additive	To evaluate PAH mixture potency using transcriptomic modules and compare to RPF	Specific gene modules correlate with PAH potency, validating the RPF approach for airway cancer risk
12	Carlsson et al., 2024	Health risks from exposure to chemicals in clothing - Non-regulated halogenated aromatic compounds	Dermal (Indirect / Migration)	Migration assay & In vitro skin sensitization	Consumer Products	25+ halogenated aromatics	Complex	Real-world-based (Commercial garments)	Skin	Salmonella (Ames), KeratinoSens	Migration rate, Mutagenicity, Nrf2 activation	N/A	To assess skin migration and health risks of non-regulated halogenated aromatics in clothing	Significant aromatics migrated into sweat; garment extracts showed skin sensitization hazards
13	Page et al., 2024	Assessment of the utility of the novel Phenion® full thickness human skin model for detecting the skin irritation potential of antimicrobial cleaning products	Dermal (Direct Contact)	FT human skin model	Consumer Products	24 ACP formulations	Complex	Regulatory-based (Commercial formulations)	Skin	Phenion FT skin	Viability (MTT), IL-1α	N/A	To evaluate skin irritation potential of 24 ACP formulations using FT human skin model	Phenion FT model accurately predicted irritation potential of complex ACP formulations
14	Gualtieri et al., 2024	On the dose-response association of fine and ultrafine particles in an urban atmosphere: toxicological outcomes on bronchial cells at realistic doses of exposure at the Air Liquid Interface	Inhalation (Direct Aerosol)	Bronchial epithelial cells at ALI	Air Pollutants	Urban PM2.5, UFP	Complex	Real-world-based (Urban environments)	Lung	BEAS-2B	DEGs, DNA damage (FPG-Comet), ROS	N/A	To assess toxicological effects of urban PM2.5 and UFP using ALI at realistic doses	Urban PM induced dose-dependent ROS/DNA damage; UFP showed higher pro-inflammatory potential than fine PM
15	Rodrigues de Souza et al., 2024	The evaluation of skin sensitization potential of the UVCB substance diisopentyl phthalate by in silico and in vitro methods	Dermal (Direct Contact)	RHE & 2D assays (HaCaT, THP-1)	Phthalates	DiPeP isomeric mixture (UVCB)	Complex	Real-world-based (Regulatory interest in UVCB)	Skin	RHE, HaCaT, THP-1	Cytokines, CD54, Viability	N/A (Discordance between 2D and 3D observed)	To investigate skin sensitization potential of UVCB substance DiPeP	DiPeP activated 2D models but showed minimal response in 3D RHE, highlighting barrier importance
16	Wedekind et al., 2023	Investigating the surfactant antagonism with the Open Source Reconstructed Epidermis (OS-Rep) model	Dermal (Direct Contact)	OS-Rep	Consumer Products	SDS, LAS, CAPB, APG	2	Component-based (Combining anionic with amphoteric surfactants)	Skin	OS-Rep	Viability (MTT), TEWL, Histology	Antagonistic (Mixtures showed lower irritation than single anionic)	To evaluate surfactant antagonism using OS-Rep 3D skin model	OS-Rep model successfully replicated surfactant antagonism (reduced irritation in mixtures)
17	Fang et al., 2023	Cytotoxicity and Characterization of Ultrafine Particles from Desktop Three-Dimensional Printers with Multiple Filaments	Inhalation (Direct Aerosol)	Alveolar epithelial cells at ALI	Air Pollutants	3D printer emissions (UFPs, VOCs)	Complex	Real-world-based (3D printing process)	Lung	A549	Viability, Cytotoxicity (LDH), Particle size/conc	N/A	To characterize UFP emissions from 3D printers and assess cytotoxicity using ALI	ABS filaments produced highest UFP concentration and cytotoxicity compared to PLA/PETG
18	Hakkarainen et al., 2022	Black carbon toxicity dependence on particle coating: Measurements with a novel cell exposure method	Inhalation (Direct Aerosol)	Alveolar epithelial cells at ALI	Air Pollutants	BC + naphthalene SOAs	2	Real-world-based (Atmospheric soot coating)	Lung	A549	Viability, DNA damage, Cytokines	Enhancement (Coating increased genotoxicity/inflammation vs pure BC)	To investigate how organic coatings on BC affect toxicity using ALA-ALI	Organic coatings on BC drastically increased toxic potential (DNA damage, inflammation)
19	Sahli et al., 2022	Autoxidized citronellol: Free radicals as potential sparkles to ignite the fragrance induced skin sensitizing pathway	Dermal (Direct Contact)	RHE	Consumer Products	Autoxidized citronellol	Complex	Real-world-based (Fragrance autoxidation)	Skin	SkinEthic RHE	Free radicals (EPR), IL-18, Viability	Enhancement (Oxidation converts non-sensitizing into sensitizer)	To study radical-mediated skin sensitization of autoxidized citronellol using EPR and RHE	Autoxidized citronellol generates radicals driving protein reactivity and keratinocyte activation
20	Sayyed et al., 2022	Acute cytotoxicity, genotoxicity, and apoptosis induced by petroleum VOC emissions in A549 cell line	Inhalation (Direct Gaseous)	Alveolar epithelial cells at static ALI	VOCs	Gasoline-derived VOCs	Complex	Real-world-based (Fugitive VOC emissions)	Lung	A549	Viability, LDH, DNA damage, Apoptosis	N/A	To evaluate acute toxic effects of gasoline evaporation VOCs using static ALI	Gasoline VOC mixtures induced dose-dependent cytotoxicity, DNA strand breaks, and apoptosis
21	Mizumachi et al., 2021	Characterization of dermal sensitization potential for industrial or agricultural chemicals with EpiSensA	Dermal (Direct Contact)	EpiSensA using 3D RHE	Pesticides	20 chemicals/formulations	Complex	Regulatory-based (Applicability domain of NAMs)	Skin	LabCyte EPI-MODEL	DEGs (ATF3, GCLM, etc), Viability	N/A	To explore EpiSensA assay for skin sensitization of complex formulations	EpiSensA accurately predicted skin sensitization of complex industrial/agricultural formulations
22	Patatian et al., 2021	Skin biological responses to urban pollution in an ex vivo model	Dermal (Indirect / Atmospheric)	Human skin explants	Air Pollutants	Urban pollutant mixture (SRMs)	Complex	Real-world-based (SRMs representing urban PM)	Skin	Ex vivo skin	DEGs (CYP1A1, etc), DNA methylation, Histomorphology	N/A	To investigate biological impact of urban pollution mixtures on skin explants	Urban pollution induced detoxifying enzymes and altered DNA methylation, leading to morphological changes
23	Monnot et al., 2021	An in vitro human assay for evaluating immunogenic and sensitization potential of a personal care and cosmetic product	Dermal (Direct Contact)	Ex vivo skin + Autologous immune cells (Skimune)	Consumer Products	WEN conditioner formulation	Complex	Regulatory-based (Consumer safety evaluation)	Skin / Immune	Ex vivo skin + Autologous MoDCs/Lymphocytes	T-cell proliferation, Histological damage	N/A	To evaluate immunogenic/sensitization potential of cosmetic formulation using skin-immune co-culture	Complex hair care product showed no significant immunogenic or sensitization potential
24	Grether-Beck et al., 2021	Air pollution-induced tanning of human skin	Dermal (Indirect / Atmospheric)	Human skin explants	Air Pollutants	DEP	Complex	Real-world-based (Urban atmospheric particles)	Skin	Ex vivo skin	Melanin, Tyrosinase, DEGs, ROS	N/A	To investigate if DEP induces skin pigmentation using ex vivo skin explants	DEP exposure increases skin pigmentation via oxidative stress-dependent p53 activation
25	Seurat et al., 2021	Influence of the environmental relative humidity on the inflammatory response of skin model after exposure to various environmental pollutants	Dermal (Indirect / Atmospheric)	RHE	Air Pollutants	PM2.5, VOCs, CS	Complex	Real-world-based (Indoor/outdoor pollutants under varying RH)	Skin	RHE	Viability, Cytokines	Interaction (RH pre-conditioning modulated sensitivity)	To evaluate impact of relative humidity (RH) on skin model inflammatory response to pollutants	Low RH (dryness) pre-conditioning exacerbates inflammatory response to subsequent pollutants
26	Pambianchi et al., 2021	Deferoxamine Treatment Improves Antioxidant Cosmeceutical Formulation Protection against Cutaneous Diesel Engine Exhaust Exposure	Dermal (Indirect / Atmospheric)	Human skin explants	Air Pollutants	DEE + DFO + CE Ferulic	Complex	Real-world-based (Traffic-related air pollution)	Skin	Ex vivo skin	Lipid peroxidation, Protein carbonylation, DNA damage, IL-8	Additive / Protective	To evaluate protective effect of DFO and antioxidant formulation against DEE-induced skin damage	DFO and antioxidants additively reduced oxidative stress/inflammation, preventing barrier protein degradation
27	Mariussen et al., 2021	Toxic effects of gunshot fumes from different ammunitions for small arms on lung cells exposed at the air liquid interface	Inhalation (Direct Gaseous & Particulate)	Alveolar epithelial cells at ALI	Metals	Gunshot fumes (PM, metals, gases)	Complex	Real-world-based (Fresh emissions during firing)	Lung	A549	Cytotoxicity, DNA damage, Particle deposition	Contextual Enhancement	To compare cytotoxic/genotoxic effects of gunshot fumes using lung cells at ALI	Gunshot fumes induced differential cytotoxicity; specific ammunitions caused dose-related DNA damage
28	Dilger et al., 2023	Systems toxicology of complex wood combustion aerosol reveals gaseous carbonyl compounds as critical constituents	Inhalation (Direct Gaseous & Particulate)	Lung cells at ALI with transcriptomics	Air Pollutants	Woodsmoke (gas + particles)	Complex	Real-world-based (Log wood stove)	Lung	A549, BEAS-2B	DEGs, γH2AX, DNA strand breaks, MAPK, DPCs	Contextual Modulation (Gas phase dominated; carbonyl removal abolished genotoxicity)	To identify major toxic constituents of wood combustion aerosol using ALI systems toxicology	Gaseous carbonyls, rather than PM alone, were major drivers of DNA damage in woodsmoke
Abbreviations: AhR, aryl hydrocarbon receptor; ALA, aerosol-into-liquid abatement; ALI, air-liquid interface; AO, adverse outcome; ACP, antimicrobial cleaning product; bPBS, buffered phosphate-buffered saline; BC, black carbon; BMD, benchmark dose; CA, concentration addition; CS, cigarette smoke; DEE, diesel engine exhaust; DEGs, differentially expressed genes; DEP, diesel exhaust particles; DFO,…
